# Supplementary material for: Next-Generation Sequencing-Based Quantitative Detection of Hepatitis B Virus Pre-S Mutants in Plasma Predicts Hepatocellular Carcinoma Recurrence
Source: Viruses. 2020 Jul 24;12(8):796. doi: 10.3390/v12080796 (PMC7472021; doi:10.3390/v12080796)
Supplement: Supplementary file 1 [file viruses-12-00796-s001.zip]

Archive with 10 entries (8 files):
- viruses-850144-for conversion-suppl_/
- viruses-850144-for conversion-suppl_/Figure S1.tif
- viruses-850144-for conversion-suppl_/Figure S2.tif
- viruses-850144-for conversion-suppl_/Supporting figure legends.pdf
- viruses-850144-for conversion-suppl_/Table S1,2,3,4.pdf
- viruses-850144-for conversion-suppl_/__MACOSX/
- viruses-850144-for conversion-suppl_/__MACOSX/._Figure S1.tif
- viruses-850144-for conversion-suppl_/__MACOSX/._Figure S2.tif
- viruses-850144-for conversion-suppl_/__MACOSX/._Supporting figure legends.docx
- viruses-850144-for conversion-suppl_/__MACOSX/._Table S1,2,3,4.docx
